# Supplementary material for: Prognostic Features of Recurrent Midline and H3 K27M-Mutant Glioma
Source: Cancers (Basel). 2025 Jun 23;17(13):2107. doi: 10.3390/cancers17132107 (PMC12248830; doi:10.3390/cancers17132107)
Supplement: Supplementary file 1 [file cancers-17-02107-s001.zip]

Archive with 1 entries (1 files):
- cancers-3624729-supplementary.pdf
